# Supplementary material for: Co-Exposure with the Herbicide 2,4-D Does Not Exacerbate Batrachochytrium salamandrivorans Infection in the Italian Crested Newt (Triturus carnifex)
Source: Animals (Basel). 2025 Jun 17;15(12):1777. doi: 10.3390/ani15121777 (PMC12189190; doi:10.3390/ani15121777)
Supplement: Supplementary file 1 [file animals-15-01777-s001.zip]

Archive with 1 entries (1 files):
- animals-3642303-supplementary.docx
